# Supplementary material for: Enhancement of disease resistance, growth potential, and photosynthesis in tomato (Solanum lycopersicum) by inoculation with an endophytic actinobacterium, Streptomyces thermocarboxydus strain BPSAC147
Source: PLoS One. 2019 Jul 3;14(7):e0219014. doi: 10.1371/journal.pone.0219014 (PMC6608948; doi:10.1371/journal.pone.0219014)
Supplement: S1 Table — (XLS) [file pone.0219014.s001.xls]

## Sheet: Sheet4
Anova: Single Factor
SUMMARY
Groups	Count	Sum	Average	Variance
Column 1	10	1008.5	100.85	213.003
Column 2	10	1176	117.6	200.267
Column 3	10	971	97.1	82.5444
Column 4	10	833	83.3	136.233
ANOVA
Source of Variation	SS	df	MS	F	P-value	F crit
Between Groups	5974.52	3	1991.51	12.6035	8.74062e-06	4.3771
Within Groups	5688.42	36	158.012
Total	11662.9	39

## Sheet: Sheet5
Anova: Single Factor
SUMMARY
Groups	Count	Sum	Average	Variance
Column 1	10	259	25.9	69.4333
Column 2	10	371.6	37.16	167.6
Column 3	10	214.5	21.45	26.5806
Column 4	10	167	16.7	6.9
ANOVA
Source of Variation	SS	df	MS	F	P-value	F crit
Between Groups	2298.02	3	766.007	11.3267	2.22671e-05	4.3771
Within Groups	2434.63	36	67.6286
Total	4732.65	39

## Sheet: Sheet6
Anova: Single Factor
SUMMARY
Groups	Count	Sum	Average	Variance
Column 1	10	221.76	22.176	14.9753
Column 2	10	269.12	26.912	33.6317
Column 3	10	204.16	20.416	20.297
Column 4	10	174.28	17.428	15.5839
ANOVA
Source of Variation	SS	df	MS	F	P-value	F crit
Between Groups	472.858	3	157.619	7.46233	0.00052231	4.3771
Within Groups	760.392	36	21.122
Total	1233.25	39

## Sheet: Sheet7
Anova: Single Factor
SUMMARY
Groups	Count	Sum	Average	Variance
Column 1	10	39.1	3.91	0.741378
Column 2	10	57.35	5.735	3.95807
Column 3	10	28.65	2.865	0.456228
Column 4	10	22.7	2.27	0.744556
ANOVA
Source of Variation	SS	df	MS	F	P-value	F crit
Between Groups	69.2735	3	23.0912	15.6544	1.1154e-06	4.3771
Within Groups	53.1021	36	1.47506
Total	122.376	39

## Sheet: Sheet8
Anova: Single Factor
SUMMARY
Groups	Count	Sum	Average	Variance
Column 1	10	34.97	3.497	0.649423
Column 2	10	44.48	4.448	0.760284
Column 3	10	33.58	3.358	0.491929
Column 4	10	27.44	2.744	0.428649
ANOVA
Source of Variation	SS	df	MS	F	P-value	F crit
Between Groups	14.8986	3	4.9662	8.52462	0.000207865	4.3771
Within Groups	20.9726	36	0.582571
Total	35.8712	39

## Sheet: Sheet9
Anova: Single Factor
SUMMARY
Groups	Count	Sum	Average	Variance
Column 1	10	10.33	1.033	0.15349
Column 2	10	15.08	1.508	1.04188
Column 3	10	7.75	0.775	0.0962056
Column 4	10	6.2	0.62	0.0884222
ANOVA
Source of Variation	SS	df	MS	F	P-value	F crit
Between Groups	4.53154	3	1.51051	4.37829	0.00998769	4.3771
Within Groups	12.42	36	0.345001
Total	16.9516	39

## Sheet: Sheet1
Shoot Height					Root Height					Shoot Weight Fresh					Root Weight Fresh
T0	T1	T2	T3		T0	T1	T2	T3		T0	T1	T2	T3		T0	T1	T2	T3
120	106	92	94		40	59.1	17	15		25.6	35.35	22.72	14.51		4.96	4.02	2.55	3
90	127	110	92		31	34.5	25	19		17.2	23.1	18.26	19.19		2.62	8.5	3.28	2.4
90.5	126	90	62		32	30	16	15		24.3	21.15	15.57	14.5		4.95	5.03	2.85	1.4
74	108	94	88		21	60	26	19		25.36	21.37	21.4	19.75		4.68	5.65	3.6	2.1
108	100	99	86		19	29	14.5	16		16.4	27	10.65	22.17		4.4	5.31	1.8	3.8
103	135	87	92		20	26	17	18		18.3	24.41	22.41	19.86		2.84	3.66	3.2	1.3
92	131	108	91		15	34	29	19		22.48	37.34	26.5	11.4		3.05	5.45	2.85	1.8
118	128	98	89		18	41	22	16		25.08	30.56	21.3	20		4.06	4	3.82	2.7
99	95	108	71		34	36	21	11		26.92	21.94	23.35	21		3.92	5.88	2.9	3
114	120	85	68		29	22	27	19		20.12	26.9	22	11.9		3.62	9.85	1.8	1.2
100.85	117.6	97.1	83.3		25.9	37.16	21.45	16.7		22.176	26.912	20.416	17.428		3.91	5.735	2.865	2.27
14.5946	14.1516	9.0854	11.6719		8.33267	12.9461	5.15563	2.62679		3.86979	5.79929	4.50522	3.94765		0.861033	1.98949	0.675446	0.862876
4.61563	4.47551	2.87331	3.6913		2.63525	4.09426	1.6305	0.830735		1.22384	1.83406	1.4248	1.24847		0.272306	0.629187	0.213614	0.272889
9.44	13.56					6.17	8.87				3.45	4.95				0.912	1.31
Shoot Weight dry					Root Weight dry
T0	T1	T2	T3		T0	T1	T2	T3			T0	T1	T2	T3
3.63	5.3	3.63	3.2		0.83	1	1	0.7		Shoot Height	100.85	117.6	97.1	83.3		4.61563	4.47551	2.87331	3.6913
3.64	3.42	3.31	3.64		0.78	1.24	0.64	0.63		Root Height	25.9	37.16	21.45	16.7		2.63525	4.09426	1.6305	0.830735
3.64	3.7	3.6	3.91		0.65	1.96	0.6	0.31		Shoot Height Fresh	22.176	26.912	20.416	17.428		1.22384	1.83406	1.4248	1.24847
4.03	3.5	3.81	2.41		1.2	2.01	1.12	0.71		Root Height Fresh	3.91	5.735	2.865	2.27		0.272306	0.629187	0.213614	0.272889
3.93	4.9	3.93	2.7		1.3	1.25	0.4	1.25		Shoot weight dry	3.497	4.448	3.358	2.744		0.25486	0.275757	0.221814	0.207057
4.13	4.5	1.5	2.67		0.8	0.84	0.84	0.31		Root weight dry	1.033	1.508	0.775	0.62		0.123902	0.322811	0.098093	0.0940413
3.1	3.64	3.85	2.02		0.7	0.7	0.75	0.48
4.54	4.54	3.5	2.36		0.9	1.13	1.3	0.72
2.41	4.96	3.3	2.61		1.93	0.83	0.8	0.82
1.92	6.02	3.15	1.92		1.24	4.12	0.3	0.27
3.497	4.448	3.358	2.744		1.033	1.508	0.775	0.62
0.805868	0.871943	0.701376	0.654713		0.391778	1.02073	0.31017	0.297359
0.25486	0.275757	0.221814	0.207057		0.123902	0.322811	0.098093	0.0940413
	0.572	0.823				0.441	5% LSD
						0.633	1% LSD
