# Supplementary material for: Enhancement of disease resistance, growth potential, and photosynthesis in tomato (Solanum lycopersicum) by inoculation with an endophytic actinobacterium, Streptomyces thermocarboxydus strain BPSAC147
Source: PLoS One. 2019 Jul 3;14(7):e0219014. doi: 10.1371/journal.pone.0219014 (PMC6608948; doi:10.1371/journal.pone.0219014)
Supplement: S2 Table — (XLS) [file pone.0219014.s002.xls]

## Sheet: Sheet4
Anova: Single Factor
SUMMARY
Groups	Count	Sum	Average	Variance
Column 1	4	37.813	9.45325	39.7637
Column 2	4	34.416	8.604	25.8115
Column 3	4	72.229	18.0572	129.291
ANOVA
Source of Variation	SS	df	MS	F	P-value	F crit
Between Groups	218.819	2	109.409	1.68438	0.239124	4.25649
Within Groups	584.597	9	64.9553
Total	803.416	11

## Sheet: Sheet1
Measurement results
ch
9/6/2017 10:17:26 AM
Absorbance 1
Wavelength: 645 nm
Plate 1
Abs	1	2	3	4	5	6	7	8	9	10	11	12
A
B																					60 days
C							645 nm
D															645 nm			663 nm			a	b	Total (a+b)
E	0.108	0.119	0.631	0.661	0.718	0.599	0.472667	Cont				0.041			Cont	0.473		Cont	0.766		8.455	7.246	15.701
F	0.303	0.493	1.488	1.388	1.304	1.303	1.0465	T1				0.041			T1	1.047		T1	1.682		18.545	16.104	34.649
G	0.222	0.289	0.574	0.654	0.337	0.238	0.385667	T2				0.041			T2	0.386		T2	0.602		6.607	6.022	12.629
H	0.084	0.085	0.298	0.4	0.625	0.316	0.301333	T3				0.04			T3	0.301		T3	0.395		4.206	5.044	9.25
																				LSD 5%	11.818
Wavelength: 663 nm
Plate 1
Abs	1	2	3	4	5	6	7	8	9	10	11	12
A
B
C							663 nm
D
E	0.155	0.16	1.147	1.185	1.059	0.888	0.765667	Cont				0.04
F	0.398	0.617	2.366	2.273	2.197	2.238	1.6815	T1				0.041
G	0.303	0.379	0.993	1.151	0.453	0.331	0.601667	T2				0.041
H	0.114	0.115	0.357	0.484	0.867	0.435	0.395333	T3				0.04
Sample	1	2	3	4	5	6	7	8	9	10	11	12
A
B
C
D
E	Control0001	Control0001	Control0001	Control0001	Control0001	Control0001						Blank1
F	Treatment1 PGP0001	Treatment1 PGP0001	Treatment1 PGP0001	Treatment1 PGP0001	Treatment1 PGP0001	Treatment1 PGP0001						Blank1
G	Treatment2 PGP+FO0001	Treatment2 PGP+FO0001	Treatment2 PGP+FO0001	Treatment2 PGP+FO0001	Treatment2 PGP+FO0001	Treatment2 PGP+FO0001						Blank1
H	Treatment3 FO0001	Treatment3 FO0001	Treatment3 FO0001	Treatment3 FO0001	Treatment3 FO0001	Treatment3 FO0001						Blank1
