# Supplementary material for: Enhancement of disease resistance, growth potential, and photosynthesis in tomato (Solanum lycopersicum) by inoculation with an endophytic actinobacterium, Streptomyces thermocarboxydus strain BPSAC147
Source: PLoS One. 2019 Jul 3;14(7):e0219014. doi: 10.1371/journal.pone.0219014 (PMC6608948; doi:10.1371/journal.pone.0219014)
Supplement: S3 Table — (XLS) [file pone.0219014.s003.xls]

## Sheet: Avg
Nr	Date	Time	Action	ID	Name	PAR	Pm, Pm'	Y(I)	ETR(I)	Y(ND)	Y(NA)	Fo, Fo'	F(I)	F	Fm, Fm'	Y(II)	ETR(II)	Y(NO)	Y(NPQ)	NPQ	qN	qP	qL	F/Fm	Fm'/Fm			Nr	Date	Time	Action	ID	Name	PAR	Pm, Pm'	Y(I)	ETR(I)	Y(ND)	Y(NA)	Fo, Fo'	F(I)	F	Fm, Fm'	Y(II)	ETR(II)	Y(NO)	Y(NPQ)	NPQ	qN
25	42983	0.553295	#DIV/0!	#DIV/0!	Control60	0	1.40067	0.177333	0	0.822667	0	0.695333	0	0.757	3.506	0.784333	0	0.211333	0.00433333	0.02	0.0236667	0.978333	0.899667	0.211333	0.98			16	0	0.00722301	#DIV/0!	#DIV/0!	#DIV/0!	0	0.157906	0.0140119	0	0.0140119	0	0.0247049	0	0.047697	0.123843	0.00757188	0	0.00737111	0.00057735	0.00173205	0.0023094
26	42983	0.553688	#DIV/0!	#DIV/0!	Control60	30	1.06567	0.736333	9.26667	0.0236667	0.24	0.663667	0	1.23133	2.82367	0.564333	7.1	0.342667	0.0926667	0.266667	0.249	0.737667	0.424	0.342667	0.79			16	0	0.00722301	#DIV/0!	#DIV/0!	#DIV/0!	0	0.140685	0.0376076	0.472582	0.0189033	0.0252389	0.0219393	0	0.324496	0.0516753	0.110496	1.38924	0.0773714	0.0328836	0.0365559	0.0260576
27	42983	0.554035	#DIV/0!	#DIV/0!	Control60	37	1.073	0.741333	11.5	0.0256667	0.233	0.680333	0	1.129	3.156	0.639667	9.93333	0.314	0.0463333	0.135333	0.138333	0.814667	0.524667	0.314	0.883667			16	0	0.00722301	#DIV/0!	#DIV/0!	#DIV/0!	0	0.107503	0.01861	0.3	0.0210792	0.0262107	0.0176163	0	0.30832	0.108669	0.112322	1.76163	0.0744849	0.037899	0.078015	0.0693998
28	42983	0.554387	#DIV/0!	#DIV/0!	Control60	46	1.06467	0.737667	14.2667	0.024	0.238	0.68	0	1.06967	3.15333	0.657333	12.6667	0.297667	0.0453333	0.137	0.138667	0.837	0.57	0.297667	0.883333			16	0	0.00721728	#DIV/0!	#DIV/0!	#DIV/0!	0	0.0930448	0.0083865	0.152753	0.0238118	0.0292062	0.0165227	0	0.301848	0.144438	0.114614	2.22336	0.0731186	0.0413078	0.0920652	0.0811316
29	42983	0.554734	#DIV/0!	#DIV/0!	Control60	77	1.07933	0.711667	23	0.064	0.224667	0.672333	0	1.09567	3.01267	0.629	20.3	0.304667	0.0663333	0.195	0.184667	0.807667	0.534667	0.304667	0.844667			16	0	0.00721728	#DIV/0!	#DIV/0!	#DIV/0!	0	0.046801	0.0249466	0.793725	0.0466047	0.070316	0.0140119	0	0.301583	0.249348	0.137273	4.43058	0.0727278	0.0646942	0.145523	0.112926
30	42983	0.555081	#DIV/0!	#DIV/0!	Control60	119	1.19267	0.694333	34.7	0.161333	0.144667	0.656	0	1.16867	2.70933	0.558	27.9	0.325333	0.116667	0.332333	0.284	0.733667	0.444333	0.325333	0.76			16	0	0.00721728	#DIV/0!	#DIV/0!	#DIV/0!	0	0.0678921	0.0083865	0.43589	0.0668606	0.0610765	0.01249	0	0.293912	0.269795	0.16086	8.04301	0.0705006	0.0914895	0.18726	0.114843
31	42983	0.555428	#DIV/0!	#DIV/0!	Control60	150	1.25667	0.650333	40.9667	0.249	0.100667	0.641333	0	1.21733	2.47733	0.499333	31.4333	0.339333	0.162	0.455667	0.359667	0.670333	0.379	0.339333	0.694667			16	0	0.00721728	#DIV/0!	#DIV/0!	#DIV/0!	0	0.108302	0.0271539	1.70392	0.0591523	0.0326241	0.0149778	0	0.268962	0.232973	0.160824	10.1673	0.0639088	0.0996945	0.195646	0.100201
32	42983	0.555775	#DIV/0!	#DIV/0!	Control60	240	1.28567	0.466667	47.0333	0.452333	0.081	0.615	0	1.37233	2.11933	0.350667	35.3333	0.382667	0.266667	0.694	0.476333	0.492667	0.234	0.382667	0.593667			16	0	0.00721728	#DIV/0!	#DIV/0!	#DIV/0!	0	0.130082	0.0450814	4.56326	0.0640338	0.0281603	0.0226053	0	0.255547	0.146936	0.1325	13.3065	0.0601692	0.0823671	0.149278	0.0603517
33	42983	0.556123	#DIV/0!	#DIV/0!	Control60	363	1.29633	0.313	47.7	0.613333	0.0736667	0.596667	0	1.46733	1.91433	0.234	35.7	0.409667	0.356333	0.875667	0.541667	0.34	0.144333	0.409667	0.536			16	0	0.00721728	#DIV/0!	#DIV/0!	#DIV/0!	0	0.130401	0.0274044	4.15812	0.0453689	0.0221209	0.0275379	0	0.223786	0.146507	0.0955039	14.6366	0.0522047	0.0631374	0.152225	0.0494402
34	42983	0.55647	#DIV/0!	#DIV/0!	Control60	555	1.284	0.202667	47.2333	0.715333	0.082	0.583333	0	1.516	1.781	0.15	35	0.423667	0.426333	1.01533	0.583333	0.223333	0.0886667	0.423667	0.498			16	0	0.00721728	#DIV/0!	#DIV/0!	#DIV/0!	0	0.134715	0.0151767	3.62951	0.0430039	0.0402865	0.028006	0	0.191094	0.135857	0.0655973	15.2355	0.0447698	0.0470035	0.15428	0.0420278
35	42983	0.556813	#DIV/0!	#DIV/0!	Control60	849	1.28467	0.137	48.9333	0.781	0.082	0.569667	0	1.502	1.658	0.095	33.9333	0.419667	0.485333	1.16033	0.621667	0.145	0.056	0.419667	0.463667			16	0	0.00722301	#DIV/0!	#DIV/0!	#DIV/0!	0	0.139005	0.0115326	4.08207	0.0377227	0.0295127	0.0251462	0	0.142664	0.0943981	0.0432782	15.3279	0.0301717	0.0295353	0.109258	0.0245832
29	43020.3	0.527562	#DIV/0!	#DIV/0!	Control	0	1.57933	0.161667	0	0.838333	0	0.794333	0	0.898	4.03733	0.788667	0	0.218333	0.004	0.01666	0.01966	0.968333	0.856667	0.218333	0.981667			8.7178	32.3316	0.0224991	#DIV/0!	#DIV/0!	#DIV/0!	0	0.0661539	0.00450925	0	0.00450925	0	0.0681347	0	0.0795047	0.336441	0.0023094	0	0.0023094	0	0.0011547	0.0011547
30	43020.3	0.527955	#DIV/0!	#DIV/0!	Control	30	1.17367	0.734	9.23333	0.01	0.256	0.747667	0	1.93633	3.06533	0.445667	5.6	0.469	0.160333	0.292	0.26133	0.577	0.192	0.469	0.746333			8.7178	32.3316	0.0224991	#DIV/0!	#DIV/0!	#DIV/0!	0	0.0285015	0.0412432	0.51316	0.00173205	0.03995	0.0625247	0	0.298014	0.246417	0.0582866	0.757188	0.037	0.037314	0.0774683	0.0479618
31	43020.3	0.528302	#DIV/0!	#DIV/0!	Control	37	1.161	0.719	11.1667	0.017	0.264	0.756333	0	1.756	3.21567	0.533667	8.3	0.426	0.119	0.25233	0.23066	0.679666	0.258333	0.426	0.783333			8.7178	32.3316	0.0224991	#DIV/0!	#DIV/0!	#DIV/0!	0	0.030348	0.0367151	0.550757	0.0034641	0.0332866	0.0603517	0	0.239063	0.193828	0.0479479	0.723418	0.0246374	0.0295127	0.0629788	0.0437531
32	43020.3	0.52865	#DIV/0!	#DIV/0!	Control	46	1.16667	0.721333	13.9667	0.018	0.261	0.761667	0	1.74867	3.31133	0.549333	10.6	0.423	0.102667	0.28233	0.25066	0.7	0.272333	0.423	0.805	0.492029		8.7178	32.3316	0.0224991	#DIV/0!	#DIV/0!	#DIV/0!	0	0.0266521	0.0190875	0.378594	0.00360555	0.0173494	0.0667108	0	0.286931	0.294431	0.0451774	0.85049	0.0356791	0.0150444	0.0305014	0.0225167
33	43020.3	0.528997	#DIV/0!	#DIV/0!	Control	77	1.16433	0.68	22	0.057	0.263	0.751667	0	1.81833	3.14	0.503	16.3	0.439667	0.136667	0.44766	0.33966	0.651	0.235333	0.439667	0.762333	0.521483		8.7178	32.3316	0.0224991	#DIV/0!	#DIV/0!	#DIV/0!	0	0.0613297	0.0141067	0.458258	0.00754983	0.014	0.0712905	0	0.328421	0.377504	0.0415812	1.32288	0.0455448	0.0178979	0.0600583	0.0414769
34	43020.3	0.529344	#DIV/0!	#DIV/0!	Control	119	1.30033	0.664	33.1667	0.159	0.177	0.734333	0	1.91	2.85633	0.419667	20.96	0.461667	0.204	0.638	0.42833	0.55666	0.177	0.461667	0.692			8.7178	32.3316	0.0224991	#DIV/0!	#DIV/0!	#DIV/0!	0	0.0683106	0.0278388	1.36504	0.0355949	0.0157162	0.0753945	0	0.365977	0.426545	0.0345302	1.74356	0.0537804	0.030315	0.110111	0.0617603
35	43020.3	0.529691	#DIV/0!	#DIV/0!	Control	150	1.37233	0.625333	39.4	0.244	0.130667	0.720667	0	1.91333	2.66333	0.360667	22.7	0.462667	0.253333	0.773	0.485	0.488666	0.150333	0.462667	0.645			8.7178	32.3316	0.0224991	#DIV/0!	#DIV/0!	#DIV/0!	0	0.0418848	0.0531068	3.34515	0.0430929	0.0196299	0.0771514	0	0.373406	0.43443	0.0283608	1.73494	0.0565184	0.037581	0.141418	0.0694766
36	43020.3	0.530039	#DIV/0!	#DIV/0!	Control	240	1.43633	0.453667	45.7333	0.456	0.0903333	0.706	0	2.03833	2.478	0.239667	24.16	0.492667	0.327667	0.9766	0.56733	0.335	0.0893333	0.492667	0.6			8.7178	32.3316	0.0224991	#DIV/0!	#DIV/0!	#DIV/0!	0	0.0329292	0.0604759	6.10273	0.043715	0.0170392	0.0785812	0	0.394155	0.430683	0.0188237	1.90788	0.0610765	0.0461447	0.170439	0.0715565
37	43020.3	0.530386	#DIV/0!	#DIV/0!	Control	363	1.47	0.309667	47.1667	0.621333	0.0693333	0.693333	0	2.06633	2.328	0.156	23.83	0.5	0.386667	1.139	0.61666	0.222666	0.0553333	0.5	0.563667			8.7178	32.3316	0.0224991	#DIV/0!	#DIV/0!	#DIV/0!	0	0.0494874	0.0330807	5.0659	0.0251064	0.0155671	0.0770541	0	0.370845	0.394802	0.010116	1.50444	0.05469	0.0469184	0.173615	0.0634061
38	43020.3	0.530733	#DIV/0!	#DIV/0!	Control	555	1.47267	0.201333	46.9333	0.731333	0.0673333	0.681333	0	2.04833	2.19833	0.0973333	22.66	0.496	0.435333	1.26266	0.64666	0.142	0.034	0.496	0.532333			8.7178	32.3316	0.0224991	#DIV/0!	#DIV/0!	#DIV/0!	0	0.0450925	0.0232451	5.42433	0.0136137	0.0146401	0.076068	0	0.355165	0.368371	0.00608276	1.50444	0.0513907	0.0460471	0.179182	0.0578475
39	43020.3	0.53108	#DIV/0!	#DIV/0!	Control	849	1.46633	0.130333	46.6333	0.798333	0.0713333	0.667667	0	1.97567	2.05967	0.061	21.8	0.478667	0.480333	1.37433	0.66966	0.09133	0.021	0.478667	0.499			8.7178	32.3316	0.0224991	#DIV/0!	#DIV/0!	#DIV/0!	0	0.0397157	0.0143643	5.14036	0.00929157	0.0188768	0.0732143	0	0.322399	0.327757	0.0043589	1.64418	0.0436501	0.0400791	0.172691	0.0477912
73	42983	0.577477	#DIV/0!	#DIV/0!	Treat60-1	0	1.64733	0.180667	0	0.819333	0	0.700333	0	0.790667	3.74167	0.768667	0	0.207333	0.004	0.016333	0.019666	0.97	0.859333	0.207333	0.981333			16	0	0.00602951	#DIV/0!	#DIV/0!	#DIV/0!	0	0.042595	0.00680686	0	0.00680686	0	0.0365559	0	0.0445234	0.1985	0.00057735	0	0.00057735	0	0.00152753	0.00208167
74	42983	0.57787	#DIV/0!	#DIV/0!	Treat60-1	30	1.324	0.799333	10.1	0.006	0.194667	0.665333	0	1.622	2.91767	0.489	6.166	0.424333	0.130333	0.26466	0.252	0.64333	0.239667	0.424333	0.765			16	0	0.00602951	#DIV/0!	#DIV/0!	#DIV/0!	0	0.0380395	0.0217332	0.264575	0.0072111	0.018037	0.0349476	0	0.207155	0.162389	0.0434665	0.52915	0.0315331	0.0126623	0.0165227	0.0106927
75	42983	0.578218	#DIV/0!	#DIV/0!	Treat60-1	37	1.314	0.789667	12.2667	0.0103333	0.2	0.676	0	1.46733	3.14067	0.541667	8.433	0.383333	0.0826667	0.25366	0.244	0.70833	0.318667	0.383333	0.824			16	0	0.00602951	#DIV/0!	#DIV/0!	#DIV/0!	0	0.0355387	0.0273008	0.404145	0.0123423	0.0234307	0.0345977	0	0.214898	0.156721	0.0542617	0.87178	0.0361156	0.0205264	0.041065	0.0320208
76	42983	0.578569	#DIV/0!	#DIV/0!	Treat60-1	46	1.285	0.767	14.8	0.0133333	0.219667	0.676667	0	1.42067	3.15033	0.556	10.73	0.371333	0.0793333	0.27266	0.25833	0.730666	0.339	0.371333	0.826333			16	0	0.00603516	#DIV/0!	#DIV/0!	#DIV/0!	0	0.0165227	0.0193132	0.360555	0.0085049	0.0159478	0.0361432	0	0.213226	0.212698	0.0542801	1.03923	0.0362261	0.0255799	0.0623645	0.0483873
77	42983	0.578916	#DIV/0!	#DIV/0!	Treat60-1	77	1.242	0.717667	23.2333	0.036	0.246	0.665667	0	1.45467	2.93767	0.504	16.3	0.38	0.116667	0.41433	0.347	0.677333	0.303333	0.38	0.770333			16	0	0.00603516	#DIV/0!	#DIV/0!	#DIV/0!	0	0.0360139	0.0231157	0.723418	0.0245764	0.0034641	0.0410041	0	0.219037	0.331503	0.0684178	2.19317	0.0365103	0.0512282	0.133372	0.0851606
78	42983	0.579263	#DIV/0!	#DIV/0!	Treat60-1	119	1.31767	0.704	35.1667	0.0963333	0.2	0.647667	0	1.51567	2.624	0.421	21.033	0.396	0.184333	0.59833	0.44066	0.578	0.243667	0.396	0.688			16	0	0.00603516	#DIV/0!	#DIV/0!	#DIV/0!	0	0.0165025	0.049	2.42143	0.0376076	0.0112694	0.042004	0	0.241177	0.331592	0.0872028	4.36501	0.041509	0.0695509	0.171499	0.0860484
79	42983	0.579606	#DIV/0!	#DIV/0!	Treat60-1	150	1.413	0.696	43.8667	0.161333	0.142	0.634333	0	1.54033	2.42033	0.373667	23.566	0.403	0.236667	0.736	0.49833	0.521666	0.204	0.403	0.634667			16	0	0.00602951	#DIV/0!	#DIV/0!	#DIV/0!	0	0.0507149	0.0409512	2.57747	0.0486861	0.0087178	0.0398037	0	0.185303	0.277961	0.0757914	4.7697	0.0268514	0.0693494	0.173943	0.074144
80	42983	0.579958	#DIV/0!	#DIV/0!	Treat60-1	240	1.52133	0.58	58.4667	0.343333	0.0763333	0.616	0	1.643	2.16333	0.259	26.1	0.43	0.330333	0.907	0.55866	0.37333	0.126667	0.43	0.567			16	0	0.00603516	#DIV/0!	#DIV/0!	#DIV/0!	0	0.0342685	0.0735119	7.40428	0.0705715	0.0126623	0.039	0	0.181403	0.220772	0.0575181	5.85178	0.0238956	0.053799	0.134968	0.0459239
81	42983	0.580301	#DIV/0!	#DIV/0!	Treat60-1	363	1.54133	0.407	62.0667	0.528667	0.0643333	0.603	0	1.697	2.01167	0.172667	26.33	0.444	0.399333	1.06733	0.60566	0.25666	0.08	0.444	0.527			16	0	0.00602951	#DIV/0!	#DIV/0!	#DIV/0!	0	0.0329292	0.0626498	9.57305	0.0580718	0.00503322	0.03751	0	0.169284	0.18078	0.0405832	6.21718	0.0204206	0.0397031	0.105257	0.0312143
82	42983	0.580652	#DIV/0!	#DIV/0!	Treat60-1	555	1.53967	0.263	61.2667	0.672333	0.065	0.59	0	1.69133	1.873	0.110667	25.766	0.443	0.459667	1.23766	0.647	0.167666	0.05	0.443	0.491			16	0	0.00603516	#DIV/0!	#DIV/0!	#DIV/0!	0	0.035019	0.0375899	8.76717	0.0358376	0.0072111	0.0348281	0	0.14155	0.137394	0.0250267	5.85861	0.013	0.0210792	0.0545008	0.0140475
83	42983	0.580999	#DIV/0!	#DIV/0!	Treat60-1	849	1.526	0.175333	62.6667	0.750667	0.0733333	0.576333	0	1.63667	1.74267	0.0706667	25.2	0.428667	0.509667	1.43	0.68533	0.109333	0.0326667	0.428667	0.457			16	0	0.00603516	#DIV/0!	#DIV/0!	#DIV/0!	0	0.0466047	0.0277549	9.943	0.0317228	0.00404145	0.0321299	0	0.128904	0.114234	0.017088	6.17981	0.0146401	0.00305505	0.0339755	0.00873689
121	42983	0.600941	#DIV/0!	#DIV/0!	Treat60-2	0	1.24433	0.189667	0	0.810333	0	0.766667	0	0.868	3.749	0.777667	0	0.227667	0.00366667	0.01933	0.022666	0.963666	0.852667	0.227667	0.984			16	0	0.00741761	#DIV/0!	#DIV/0!	#DIV/0!	0	0.182006	0.0201329	0	0.0201329	0	0.0901351	0	0.10332	0.123758	0.0246644	0	0.0249065	0.00057735	0.00404145	0.00404145
122	42983	0.601335	#DIV/0!	#DIV/0!	Treat60-2	30	0.967667	0.788	9.93333	0.001	0.210667	0.723667	0	1.49067	2.97633	0.370333	4.633	0.391	0.12	0.307	0.275666	0.548333	0.319667	0.391	0.781			16	0	0.00741761	#DIV/0!	#DIV/0!	#DIV/0!	0	0.146841	0.0330454	0.450925	0.00173205	0.0311341	0.0645006	0	0.246758	0.360422	0.131697	1.6773	0.0623618	0.069347	0.144772	0.113808
123	42983	0.601682	#DIV/0!	#DIV/0!	Treat60-2	37	0.965	0.776667	12.0667	0.00666667	0.216667	0.729	0	1.37333	3.07567	0.455	7.066	0.36	0.0983333	0.21467	0.207333	0.604333	0.389667	0.36	0.807333			16	0	0.00741761	#DIV/0!	#DIV/0!	#DIV/0!	0	0.148395	0.0327465	0.51316	0.011547	0.0217332	0.064	0	0.282213	0.4105	0.137689	2.14554	0.0705479	0.067159	0.154578	0.129693
124	42983	0.602029	#DIV/0!	#DIV/0!	Treat60-2	46	0.981333	0.781	15.0667	0.009	0.21	0.724667	0	1.29567	3.011	0.474	9.133	0.34	0.104333	0.21233	0.204333	0.624666	0.427667	0.34	0.79			16	0	0.00741761	#DIV/0!	#DIV/0!	#DIV/0!	0	0.176888	0.041328	0.776745	0.0155885	0.0266271	0.0615169	0	0.295805	0.445117	0.145564	2.84488	0.0737292	0.0723418	0.173494	0.140008
125	42983	0.602377	#DIV/0!	#DIV/0!	Treat60-2	77	0.979333	0.731667	23.6667	0.0546667	0.214	0.701333	0	1.272	2.72033	0.424	13.7	0.333	0.162667	0.307	0.269666	0.561333	0.396	0.333	0.714			16	0	0.00741761	#DIV/0!	#DIV/0!	#DIV/0!	0	0.156813	0.047543	1.55027	0.0345012	0.0127671	0.0481283	0	0.280228	0.639377	0.18655	6.07536	0.0695485	0.118361	0.299375	0.199124
126	42983	0.602724	#DIV/0!	#DIV/0!	Treat60-2	119	1.08767	0.699	34.9333	0.175	0.125667	0.677	0	1.31133	2.42733	0.334333	16.7	0.344	0.235333	0.466	0.364666	0.448666	0.320333	0.344	0.636667			16	0	0.00741761	#DIV/0!	#DIV/0!	#DIV/0!	0	0.159644	0.0831625	4.21228	0.0867122	0.0090185	0.0416773	0	0.269318	0.649608	0.221847	11.15	0.0661438	0.15709	0.380509	0.201594
127	42983	0.603071	#DIV/0!	#DIV/0!	Treat60-2	150	1.13267	0.641333	40.4	0.269	0.09	0.661333	0	1.31467	2.23867	0.284333	17.9	0.344667	0.282	0.58767	0.425666	0.388333	0.281667	0.344667	0.587			16	0	0.00741761	#DIV/0!	#DIV/0!	#DIV/0!	0	0.172082	0.105633	6.63626	0.101371	0.0043589	0.0395517	0	0.246743	0.585666	0.228946	14.4071	0.0606658	0.169929	0.404392	0.180677
128	42983	0.603418	#DIV/0!	#DIV/0!	Treat60-2	240	1.16133	0.443	44.6333	0.488667	0.0686667	0.639333	0	1.414	1.96067	0.179333	18.1	0.370667	0.370667	0.7703	0.503	0.249	0.175667	0.370667	0.514333			16	0	0.00741761	#DIV/0!	#DIV/0!	#DIV/0!	0	0.198031	0.106151	10.6688	0.0841804	0.0215019	0.0447921	0	0.20012	0.32713	0.189692	19.1424	0.0469184	0.144559	0.29634	0.1006
129	42983	0.603765	#DIV/0!	#DIV/0!	Treat60-2	363	1.167	0.293	44.7	0.643	0.0636667	0.623	0	1.46867	1.79233	0.113333	17.266	0.385	0.442	0.901	0.547666	0.162666	0.110333	0.385	0.47			16	0	0.00741761	#DIV/0!	#DIV/0!	#DIV/0!	0	0.19903	0.0700571	10.6715	0.0473181	0.0230072	0.0497594	0	0.154098	0.182506	0.136288	20.7606	0.0334215	0.104159	0.189272	0.0550121
130	42983	0.604113	#DIV/0!	#DIV/0!	Treat60-2	555	1.166	0.19	44.2667	0.746667	0.063	0.611333	0	1.49667	1.688	0.069	16.066	0.392333	0.497	1.0376	0.587666	0.103333	0.0676667	0.392333	0.442667			16	0	0.00741761	#DIV/0!	#DIV/0!	#DIV/0!	0	0.176443	0.048775	11.4352	0.043501	0.010583	0.0522047	0	0.111912	0.117898	0.0903678	21.0754	0.0213854	0.0703633	0.123711	0.0340196
131	42983	0.60446	#DIV/0!	#DIV/0!	Treat60-2	849	1.168	0.130333	46.4	0.807667	0.0623333	0.600667	0	1.49133	1.60667	0.041	14.733	0.391333	0.538	1.19033	0.625333	0.065	0.043	0.391333	0.421333			16	0	0.00741761	#DIV/0!	#DIV/0!	#DIV/0!	0	0.185954	0.037314	13.3315	0.025697	0.0149778	0.0525198	0	0.0824035	0.0820752	0.0617846	21.9132	0.0136137	0.0485386	0.0809032	0.0231805
169	42983	0.623368	#DIV/0!	#DIV/0!	Treat60-3	0	1.14067	0.188	0	0.812	0	0.792	0	0.889333	3.47267	0.744	0	0.252333	0.004	0.01866	0.021666	0.968333	0.858	0.252333	0.984333			16	0	0.00588918	#DIV/0!	#DIV/0!	#DIV/0!	0	0.0326241	0.0147309	0	0.0147309	0	0.0531131	0	0.0599361	0.223001	0.00556776	0	0.0061101	0	0.0011547	0.00152753
170	42983	0.623762	#DIV/0!	#DIV/0!	Treat60-3	30	0.850667	0.779667	9.83333	0.00533333	0.215	0.749667	0	1.675	2.79367	0.400667	5.03333	0.474333	0.124667	0.34266	0.29966	0.489333	0.246333	0.474333	0.791667			16	0	0.00588918	#DIV/0!	#DIV/0!	#DIV/0!	0	0.0213854	0.037314	0.472582	0.0092376	0.0284781	0.0456216	0	0.143628	0.212095	0.00665833	0.057735	0.0237136	0.0237557	0.0641431	0.0482183
171	42983	0.624109	#DIV/0!	#DIV/0!	Treat60-3	37	0.848667	0.777667	12.0667	0.00466667	0.217667	0.751333	0	1.57	2.81633	0.442667	6.86667	0.445333	0.112333	0.27866	0.256333	0.595	0.289667	0.445333	0.799			16	0	0.00588918	#DIV/0!	#DIV/0!	#DIV/0!	0	0.0314696	0.0248462	0.404145	0.0080829	0.016773	0.0436157	0	0.107037	0.165633	0.0109697	0.208167	0.0143643	0.0219393	0.0583981	0.0440341
172	42983	0.624456	#DIV/0!	#DIV/0!	Treat60-3	46	0.859667	0.773333	14.9333	0.00433333	0.222333	0.748667	0	1.50933	2.774	0.456	8.8	0.427667	0.116333	0.24266	0.231	0.616	0.31	0.427667	0.787333			16	0	0.00588918	#DIV/0!	#DIV/0!	#DIV/0!	0	0.0335012	0.0125033	0.251661	0.00750555	0.00723418	0.0413078	0	0.0893663	0.147797	0.0155242	0.3	0.0119304	0.0257747	0.0691761	0.0512868
173	42983	0.624803	#DIV/0!	#DIV/0!	Treat60-3	77	0.867333	0.726	23.5	0.0373333	0.236667	0.726333	0	1.50367	2.50467	0.398667	12.9	0.426667	0.175	0.314	0.281333	0.55766	0.271333	0.426667	0.712			16	0	0.00588918	#DIV/0!	#DIV/0!	#DIV/0!	0	0.0334714	0.0194679	0.6245	0.0327159	0.0160416	0.0299388	0	0.0678552	0.169648	0.0320052	1	0.020502	0.053	0.144549	0.0870172
174	42983	0.62515	#DIV/0!	#DIV/0!	Treat60-3	119	0.949	0.671333	33.6	0.160333	0.167667	0.699667	0	1.535	2.22067	0.307	15.3333	0.436333	0.256667	0.45033	0.36266	0.451333	0.204	0.436333	0.632			16	0	0.00588918	#DIV/0!	#DIV/0!	#DIV/0!	0	0.0247588	0.0406489	2.02237	0.0627402	0.0266521	0.0217332	0	0.048775	0.170623	0.037	1.85023	0.0317857	0.0680906	0.194978	0.0935111
175	42983	0.625498	#DIV/0!	#DIV/0!	Treat60-3	150	1.006	0.616667	38.8333	0.265667	0.117667	0.681333	0	1.51133	2.04467	0.259	16.3333	0.429667	0.311333	0.559	0.417	0.391333	0.174667	0.429667	0.582333			16	0	0.00588918	#DIV/0!	#DIV/0!	#DIV/0!	0	0.0277849	0.0508953	3.23934	0.0705006	0.0263881	0.0187172	0	0.0472687	0.156081	0.0350428	2.20076	0.0361432	0.069515	0.215715	0.0879223
176	42983	0.625845	#DIV/0!	#DIV/0!	Treat60-3	240	1.046	0.415667	41.8667	0.501333	0.083	0.659667	0	1.558	1.85867	0.161	16.2	0.443333	0.396	0.67866	0.468333	0.252666	0.105333	0.443333	0.529333			16	0	0.00588918	#DIV/0!	#DIV/0!	#DIV/0!	0	0.0295973	0.0665833	6.65833	0.0667633	0.002	0.0170392	0	0.0595567	0.120168	0.0226495	2.26495	0.0431548	0.0636632	0.22081	0.0738941
177	42983	0.626192	#DIV/0!	#DIV/0!	Treat60-3	363	1.06	0.275333	42	0.653667	0.0706667	0.640333	0	1.537	1.71233	0.102	15.5333	0.437333	0.461	0.78533	0.509666	0.162333	0.0676667	0.437333	0.487667			16	0	0.00588918	#DIV/0!	#DIV/0!	#DIV/0!	0	0.0257099	0.0445009	6.76166	0.0501431	0.00665833	0.017673	0	0.0555608	0.0860019	0.0131149	1.97569	0.0430387	0.0536749	0.215226	0.0609289
178	42983	0.626539	#DIV/0!	#DIV/0!	Treat60-3	555	1.06833	0.180667	42.1	0.756	0.0633333	0.621	0	1.482	1.58167	0.063	14.6333	0.421667	0.515667	0.89033	0.544666	0.100666	0.0433333	0.421667	0.45			16	0	0.00588918	#DIV/0!	#DIV/0!	#DIV/0!	0	0.0412593	0.0260832	6.09016	0.026	0.0211266	0.0166433	0	0.0537029	0.070812	0.00818535	1.94251	0.0418609	0.0485215	0.224449	0.0530189
179	42983	0.626887	#DIV/0!	#DIV/0!	Treat60-3	849	1.05467	0.115333	41.1333	0.809333	0.0756667	0.600667	0	1.39967	1.45533	0.038	13.5667	0.398333	0.563667	1.01433	0.582	0.061333	0.028	0.398333	0.414			16	0	0.00588918	#DIV/0!	#DIV/0!	#DIV/0!	0	0.0525198	0.0221435	7.82901	0.028746	0.0274287	0.015695	0	0.0469184	0.0555908	0.00458258	1.78979	0.0386954	0.0422532	0.232129	0.0453909
[truncated: 4 more columns]
